# Supplementary material for: OsPM19L Coordinates Phytohormone Signaling to Regulate Axillary Bud Outgrowth and Regeneration in Ratoon Rice
Source: Plants (Basel). 2025 Dec 17;14(24):3843. doi: 10.3390/plants14243843 (PMC12737186; doi:10.3390/plants14243843)
Supplement: Supplementary file 1 [file plants-14-03843-s001.zip]

Archive with 1 entries (1 files):
- plants-3990220-supplementary.pdf
